# Supplementary material for: Electric clothes dryers: An underestimated source of microfiber pollution
Source: PLoS One. 2020 Oct 7;15(10):e0239165. doi: 10.1371/journal.pone.0239165 (PMC7540867; doi:10.1371/journal.pone.0239165)
Supplement: S1 Dataset — (XLSX) [file pone.0239165.s002.xlsx]

## Sheet: Snow Surface Plots
S1 Data. Raw data for snow sampling plots at Site 1 and 2.
Site	Sample Collection date	Sample time start	Sample time end	Dryer Time (min)	Collection Notes	Weather	Temp(degC)	Wind	Filtering date	Sample Number	Sample volume (mL)	Sample volume (L)	Distance from vent	Blue	Black	Clear	Other	Pink <1	Pink 1-2	Pink >2	All fibers (count/ft2)	All Fibers (count/m2)	All fibers/L snowmelt	All pink fibers (Count/ft2)	All pink fibers (Count/m2	All pink fibers/L	Other Fibers (Count/ft2)	Other fibers (count/m2)	Other fibers/L
1	18012020	1030	1200	51	snow light and fluffy	cloudy with some sun, flurries at end of sampling period	-4 C	none	28012020	5A	200	0.2	5	91	66	173	51	23	14	6	424	4559.14	2120	43	462.366	215	381	4096.77	1905
1	18012020	1030	1200	51	snow light and fluffy	cloudy with some sun, flurries at end of sampling period	-4 C	none	28012020	5B	200	0.2	5	110	137	387	67	38	50	0	789	8483.87	3945	88	946.237	440	701	7537.63	3505
1	18012020	1030	1200	51	snow light and fluffy	cloudy with some sun, flurries at end of sampling period	-4 C	none	28012020	5C	180	0.18	5	29	67	155	27	39	11	0	328	3526.88	1822.22	50	537.634	277.778	278	2989.25	1544.44
1	18012020	1030	1200	51	snow light and fluffy	cloudy with some sun, flurries at end of sampling period	-4 C	none	28012020	10A	219	0.219	10	10	8	89	5	7	2	0	121	1301.08	552.511	9	96.7742	41.0959	112	1204.3	511.416
1	18012020	1030	1200	51	snow light and fluffy	cloudy with some sun, flurries at end of sampling period	-4 C	none	28012020	10B	182	0.182	10	5	2	41	3	2	0	0	53	569.892	291.209	2	21.5054	10.989	51	548.387	280.22
1	18012020	1030	1200	51	snow light and fluffy	cloudy with some sun, flurries at end of sampling period	-4 C	none	28012020	10C	240	0.24	10	4	5	63	8	1	0	0	81	870.968	337.5	1	10.7527	4.16667	80	860.215	333.333
1	18012020	1030	1200	51	snow light and fluffy	cloudy with some sun, flurries at end of sampling period	-4 C	none	28012020	15A	235	0.235	15	8	8	68	6	1	0	0	91	978.495	387.234	1	10.7527	4.25532	90	967.742	382.979
1	18012020	1030	1200	51	snow light and fluffy	cloudy with some sun, flurries at end of sampling period	-4 C	none	28012020	15B	218	0.218	15	8	8	32	4	0	0	1	53	569.892	243.119	1	10.7527	4.58716	52	559.14	238.532
1	18012020	1030	1200	51	snow light and fluffy	cloudy with some sun, flurries at end of sampling period	-4 C	none	28012020	15C	215	0.215	15	7	7	33	4	0	0	0	51	548.387	237.209	0	0	0	51	548.387	237.209
1	18012020	1030	1200	51	snow light and fluffy	cloudy with some sun, flurries at end of sampling period	-4 C	none	28012020	30A	235	0.235	30	10	9	22	4	2	1	0	48	516.129	204.255	3	32.2581	12.766	45	483.871	191.489
1	18012020	1030	1200	51	snow light and fluffy	cloudy with some sun, flurries at end of sampling period	-4 C	none	28012020	30B	270	0.27	30	8	5	16	3	0	0	0	32	344.086	118.519	0	0	0	32	344.086	118.519
1	18012020	1030	1200	51	snow light and fluffy	cloudy with some sun, flurries at end of sampling period	-4 C	none	28012020	30C	215	0.215	30	0	4	17	3	1	0	0	25	268.817	116.279	1	10.7527	4.65116	24	258.065	111.628
1	18012020	1030	1200	51	snow light and fluffy	cloudy with some sun, flurries at end of sampling period	-4 C	none	28012020	30D	203	0.203	30	9	7	9	7	0	0	0	32	344.086	157.635	0	0	0	32	344.086	157.635
1	18012020	1030	1200	51	snow light and fluffy	cloudy with some sun, flurries at end of sampling period	-4 C	none	28012020	30E	225	0.225	30	5	2	2	3	0	0	0	12	129.032	53.3333	0	0	0	12	129.032	53.3333
1	1022020	1130	1300	53	snow wetter than on sampling day18012020	sunny	1.6 C	none	5022020	5A	220	0.22	5	45	37	98	16	6	0	0	202	2172.04	918.182	6	64.5161	27.2727	196	2107.53	890.909
1	1022020	1130	1300	53	snow wetter than on sampling day18012020	sunny	1.6 C	none	5022020	5B	248	0.248	5	150	154	701	139	33	6	0	1183	12720.4	4770.16	39	419.355	157.258	1144	12301.1	4612.9
1	1022020	1130	1300	53	snow wetter than on sampling day18012020	sunny	1.6 C	none	5022020	5C	NA	NA	5	166	192	422	91	183	180	11	1245	13387.1	NA	374	4021.51	NA	871	9365.59	NA
1	1022020	1130	1300	53	snow wetter than on sampling day18012020	sunny	1.6 C	none	5022020	10A	300	0.3	10	17	11	25	11	0	0	0	64	688.172	213.333	0	0	0	64	688.172	213.333
1	1022020	1130	1300	53	snow wetter than on sampling day18012020	sunny	1.6 C	none	5022020	10B	327	0.327	10	11	20	12	10	0	0	0	53	569.892	162.08	0	0	0	53	569.892	162.08
1	1022020	1130	1300	53	snow wetter than on sampling day18012020	sunny	1.6 C	none	5022020	10C	360	0.36	10	14	36	24	11	1	0	0	86	924.731	238.889	1	10.7527	2.77778	85	913.978	236.111
1	1022020	1130	1300	53	snow wetter than on sampling day18012020	sunny	1.6 C	none	5022020	15A	325	0.325	15	12	13	21	6	0	0	0	52	559.14	160	0	0	0	52	559.14	160
1	1022020	1130	1300	53	snow wetter than on sampling day18012020	sunny	1.6 C	none	5022020	15B	300	0.3	15	16	25	19	9	2	0	0	71	763.441	236.667	2	21.5054	6.66667	69	741.935	230
1	1022020	1130	1300	53	snow wetter than on sampling day18012020	sunny	1.6 C	none	5022020	15C	355	0.355	15	7	17	20	4	2	2	0	52	559.14	146.479	4	43.0108	11.2676	48	516.129	135.211
1	1022020	1130	1300	53	snow wetter than on sampling day18012020	sunny	1.6 C	none	5022020	30A	395	0.395	30	17	17	12	5	2	0	0	53	569.892	134.177	2	21.5054	5.06329	51	548.387	129.114
1	1022020	1130	1300	53	snow wetter than on sampling day18012020	sunny	1.6 C	none	5022020	30B	400	0.4	30	9	8	11	4	0	0	1	33	354.839	82.5	1	10.7527	2.5	32	344.086	80
1	1022020	1130	1300	53	snow wetter than on sampling day18012020	sunny	1.6 C	none	5022020	30C	395	0.395	30	14	23	11	3	1	0	0	52	559.14	131.646	1	10.7527	2.53165	51	548.387	129.114
1	1022020	1130	1300	53	snow wetter than on sampling day18012020	sunny	1.6 C	none	5022020	30D	478	0.478	30	14	27	7	3	0	0	0	51	548.387	106.695	0	0	0	51	548.387	106.695
1	1022020	1130	1300	53	snow wetter than on sampling day18012020	sunny	1.6 C	none	5022020	30E	370	0.37	30	12	15	19	7	2	0	1	56	602.151	151.351	3	32.2581	8.10811	53	569.892	143.243
1	15032020	1000	1050	56	very wet snow, snow falling at 20 min, wind picked up at 45 min	cloudy	5.5C	gusts 15 from S-SE	16032020	5A	557	0.557	5	92	136	137	57	62	25	2	511	5494.62	917.415	89	956.989	159.785	422	4537.63	757.63
1	15032020	1000	1050	56	very wet snow, snow falling at 20 min, wind picked up at 45 min	cloudy	5.5C	gusts 15 from S-SE	16032020	5B	560	0.56	5	172	211	428	116	134	86	12	1159	12462.4	2069.64	232	2494.62	414.286	927	9967.74	1655.36
1	15032020	1000	1050	56	very wet snow, snow falling at 20 min, wind picked up at 45 min	cloudy	5.5C	gusts 15 from S-SE	16032020	5C	595	0.595	5	117	172	214	67	86	23	6	685	7365.59	1151.26	115	1236.56	193.277	570	6129.03	957.983
1	15032020	1000	1050	56	very wet snow, snow falling at 20 min, wind picked up at 45 min	cloudy	5.5C	gusts 15 from S-SE	16032020	10A	673	0.673	10	67	95	135	29	20	6	1	353	3795.7	524.517	27	290.323	40.1189	326	3505.38	484.398
1	15032020	1000	1050	56	very wet snow, snow falling at 20 min, wind picked up at 45 min	cloudy	5.5C	gusts 15 from S-SE	16032020	10B	805	0.805	10	48	85	68	18	5	4	3	231	2483.87	286.957	12	129.032	14.9068	219	2354.84	272.05
1	15032020	1000	1050	56	very wet snow, snow falling at 20 min, wind picked up at 45 min	cloudy	5.5C	gusts 15 from S-SE	16032020	10C	840	0.84	10	36	68	43	14	12	4	1	178	1913.98	211.905	17	182.796	20.2381	161	1731.18	191.667
1	15032020	1000	1050	56	very wet snow, snow falling at 20 min, wind picked up at 45 min	cloudy	5.5C	gusts 15 from S-SE	16032020	15A	935	0.935	15	55	102	54	34	14	4	4	267	2870.97	285.561	22	236.559	23.5294	245	2634.41	262.032
1	15032020	1000	1050	56	very wet snow, snow falling at 20 min, wind picked up at 45 min	cloudy	5.5C	gusts 15 from S-SE	16032020	15B	1050	1.05	15	60	120	46	29	4	1	1	261	2806.45	248.571	6	64.5161	5.71429	255	2741.94	242.857
1	15032020	1000	1050	56	very wet snow, snow falling at 20 min, wind picked up at 45 min	cloudy	5.5C	gusts 15 from S-SE	16032020	15C	872	0.872	15	26	40	30	11	4	3	0	114	1225.81	130.734	7	75.2688	8.02752	107	1150.54	122.706
1	15032020	1000	1050	56	very wet snow, snow falling at 20 min, wind picked up at 45 min	cloudy	5.5C	gusts 15 from S-SE	16032020	30A	535	0.535	30	9	15	42	7	7	2	0	82	881.72	153.271	9	96.7742	16.8224	73	784.946	136.449
1	15032020	1000	1050	56	very wet snow, snow falling at 20 min, wind picked up at 45 min	cloudy	5.5C	gusts 15 from S-SE	16032020	30B	838	0.838	30	84	168	102	43	18	6	5	426	4580.65	508.353	29	311.828	34.6062	397	4268.82	473.747
1	15032020	1000	1050	56	very wet snow, snow falling at 20 min, wind picked up at 45 min	cloudy	5.5C	gusts 15 from S-SE	16032020	30C	1030	1.03	30	24	28	16	8	3	2	2	83	892.473	80.5825	7	75.2688	6.79612	76	817.204	73.7864
1	15032020	1000	1050	56	very wet snow, snow falling at 20 min, wind picked up at 45 min	cloudy	5.5C	gusts 15 from S-SE	16032020	30D	855	0.855	30	20	28	53	14	1	1	2	119	1279.57	139.181	4	43.0108	4.67836	115	1236.56	134.503
1	15032020	1000	1050	56	very wet snow, snow falling at 20 min, wind picked up at 45 min	cloudy	5.5C	gusts 15 from S-SE	16032020	30E	830	0.83	30	24	29	10	11	1	0	3	78	838.71	93.9759	4	43.0108	4.81928	74	795.699	89.1566
2	22012020	1238	1243	58	Snow fairly heavy	Sunny	27	Occational gusts SE/N 5-8	29022020	30A	183	0.183	30	11	0	0	1	3	1	0	16	172.043	87.4317	4	43.0108	21.8579	12	129.032	65.5738
2	22012020	1228	1237	58	Snow fairly heavy	Sunny	27	Occational gusts SE/N 5-8	29022020	30B	246	0.246	30	8	2	1	0	1	0	0	12	129.032	48.7805	1	10.7527	4.06504	11	118.28	44.7154
2	22012020	1229	1236	58	Snow fairly heavy	Sunny	27	Occational gusts SE/N 5-8	29022020	30C	521	0.521	30	14	1	1	1	4	0	0	21	225.806	40.3071	4	43.0108	7.67754	17	182.796	32.6296
2	22012020	1221	1227	58	Snow fairly heavy	Sunny	27	Occational gusts SE/N 5-8	29022020	30D	204.9	0.2049	30	18	0	2	3	3	1	0	27	290.323	131.772	4	43.0108	19.5217	23	247.312	112.25
2	22012020	1214	1227	58	Snow fairly heavy	Sunny	27	Occational gusts SE/N 5-8	29022020	30E	357	0.357	30	19	1	0	1	5	1	0	27	290.323	75.6303	6	64.5161	16.8067	21	225.806	58.8235
2	22012020	1135	1143	58	Snow fairly heavy	Sunny	27	Occational gusts SE/N 5-8	29022020	15A	279.9	0.2799	15	83	1	1	9	10	5	0	109	1172.04	389.425	15	161.29	53.5906	94	1010.75	335.834
2	22012020	1135	1143	58	Snow fairly heavy	Sunny	27	Occational gusts SE/N 5-8	29022020	15B	282.25	0.28225	15	55	1	6	9	10	3	0	84	903.226	297.609	13	139.785	46.0585	71	763.441	251.55
2	22012020	1145	1153	58	Snow fairly heavy	Sunny	27	Occational gusts SE/N 5-8	29022020	15C	268.2	0.2682	15	35	0	1	2	3	4	0	45	483.871	167.785	7	75.2688	26.0999	38	408.602	141.685
2	22012020	1145	1153	58	Snow fairly heavy	Sunny	27	Occational gusts SE/N 5-8	29022020	10A	315.75	0.31575	10	58	0	17	7	12	1	0	95	1021.51	300.871	13	139.785	41.1718	82	881.72	259.699
2	22012020	1154	1201	58	Snow fairly heavy	Sunny	27	Occational gusts SE/N 5-8	29022020	10B	294.9	0.2949	10	126	2	10	14	33	7	1	193	2075.27	654.459	41	440.86	139.03	152	1634.41	515.429
2	22012020	1154	1203	58	Snow fairly heavy	Sunny	27	Occational gusts SE/N 5-8	29022020	10C	231.9	0.2319	10	32	0	7	4	5	2	0	50	537.634	215.61	7	75.2688	30.1854	43	462.366	185.425
2	22012020	1204	1212	58	Snow fairly heavy	Sunny	27	Occational gusts SE/N 5-8	29022020	5A	272.2	0.2722	5	243	1	24	32	88	31	0	419	4505.38	1539.31	119	1279.57	437.179	300	3225.81	1102.13
2	22012020	1205	1211	58	Snow dry	Sunny	27	Occational gusts SE/N 5-8	29022020	5B	201.5	0.2015	5	890	4	215	117	988	381	2	2597	27924.7	12888.3	1371	14741.9	6803.97	1226	13182.8	6084.37
2	22012020	1214	1219	58	Snow dry (in the shade)	Sunny	27	Occational gusts SE/N 5-8	29022020	5C	235	0.235	5	93	0	6	12	33	10	0	154	1655.91	655.319	43	462.366	182.979	111	1193.55	472.34
2	30012020	1811	1818	74	snow light and fluffy	sunny	21	none	28022020	30A	275.5	0.2755	30	11	1	1	1	3	0		17	182.796	61.706	3	32.2581	10.8893	14	150.538	50.8167
2	30012020	1805	1810	74	snow light and fluffy	sunny	21	none	28022020	30Bb	273.25	0.27325	30	1	0	0	1	0	0	0	2	21.5054	7.3193	0	0	0	2	21.5054	7.3193
2	30012020	1805	1811	74	snow light and fluffy	sunny	21	none	28022020	30Bw	(2nd filter paper)	NA	30	5	1	6	0	1	0	0	13	139.785	NA	1	10.7527	NA	12	129.032	NA
2	30012020	1758	1804	74	Snow crusty	sunny	21	none	28022020	30C	327	0.327	30	5	0	3	2	2	0	0	12	129.032	36.6972	2	21.5054	6.11621	10	107.527	30.581
2	30012020	1756	1803	74	snow light and fluffy	sunny	21	none	28022020	30D	250.25	0.25025	30	11	1	3	2	5	3	0	25	268.817	99.9001	8	86.0215	31.968	17	182.796	67.9321
2	30012020	1756	1803	74	snow light and fluffy	sunny	21	none	28022020	30E	297.9	0.2979	30	17	0	5	1	9	9	0	41	440.86	137.63	18	193.548	60.423	23	247.312	77.2071
2	30012020	1742	1749	74	snow light and fluffy	sunny	21	none	28022020	15A	232.1	0.2321	15	21	0	2	1	3	0	0	27	290.323	116.329	3	32.2581	12.9255	24	258.065	103.404
2	30012020	1746	1754	74	snow light and fluffy	sunny	21	none	28022020	15B	363.25	0.36325	15	5	0	0	1	1	0	0	7	75.2688	19.2705	1	10.7527	2.75292	6	64.5161	16.5175
2	30012020	1750	1757	74	snow light and fluffy	sunny	21	none	28022020	15C	275	0.275	15	31	0	3	3	6	2	0	45	483.871	163.636	8	86.0215	29.0909	37	397.849	134.545
2	30012020	1718	1727	74	snow light and fluffy	sunny	21	none	28022020	10A	318	0.318	10	16	1	4	2	5	1	0	29	311.828	91.195	6	64.5161	18.8679	23	247.312	72.327
2	30012020	1729	1737	74	snow light and fluffy	sunny	21	none	28022020	10B	297	0.297	10	14	0	3	2	3	4	0	26	279.57	87.5421	7	75.2688	23.569	19	204.301	63.9731
2	30012020	1739	1745	74	snow light and fluffy	sunny	21	none	28022020	10C	242	0.242	10	16	1	4	2	13	14	0	50	537.634	206.612	27	290.323	111.57	23	247.312	95.0413
2	30012020	1718	1724	74	snow light and fluffy	sunny	21	none	28022020	5A	245	0.245	5	49	1	8	7	18	2	0	85	913.978	346.939	20	215.054	81.6327	65	698.925	265.306
2	30012020	1726	1732	74	snow light and fluffy	sunny	21	none	28022020	5B	264.75	0.26475	5	436	67	16	63	766	113	0	1461	15709.7	5518.41	879	9451.61	3320.11	582	6258.06	2198.3
2	30012020	1733	1741	74	snow light and fluffy	sunny	21	none	28022020	5C	282.5	0.2825	5	245	2	12	25	294	93	1	672	7225.81	2378.76	388	4172.04	1373.45	284	3053.76	1005.31
2	9022020	1404	1408	77	Snow dry	Cloudy, mitsy	21	S 0-3	28022020	30A	189	0.189	30	32	0	12	29	31	5	0	109	1172.04	576.72	36	387.097	190.476	73	784.946	386.243
2	9022020	1400	1404	77	Snow dry	Cloudy, mitsy	21	S 0-3	28022020	30B	190.2	0.1902	30	8	0	4	1	3	2	0	18	193.548	94.6372	5	53.7634	26.2881	13	139.785	68.3491
2	9022020	1356	1400	77	Snow wetter over crust	Cloudy, mitsy	21	S 0-3	28022020	30C	252.5	0.2525	30	16	0	1	1	4	0	0	22	236.559	87.1287	4	43.0108	15.8416	18	193.548	71.2871
2	9022020	1351	1355	77	Snow dry	Cloudy, mitsy	21	S 0-3	28022020	30D	137	0.137	30	9	0	5	2	1	0	0	17	182.796	124.088	1	10.7527	7.29927	16	172.043	116.788
2	9022020	1347	1351	77	Snow dry	Cloudy, mitsy	21	S 0-3	28022020	30E	179	0.179	30	11	0	4	2	2	0	0	19	204.301	106.145	2	21.5054	11.1732	17	182.796	94.9721
2	9022020	1331	1336	77	Snow dry	Cloudy, mitsy	21	S 0-3	28022020	15A	171	0.171	15	11	0	5	0	2	0	0	18	193.548	105.263	2	21.5054	11.6959	16	172.043	93.5673
2	9022020	1336	1341	77	Snow dry	Cloudy, mitsy	21	S 0-3	28022020	15B	183.5	0.1835	15	13	1	1	1	3	0	0	19	204.301	103.542	3	32.2581	16.3488	16	172.043	87.1935
2	9022020	1341	1346	77	Snow dry	Cloudy, mitsy	21	S 0-3	28022020	15C	185.2	0.1852	15	11	1	7	3	0	0	0	22	236.559	118.79	0	0	0	22	236.559	118.79
2	9022020	1318	1323	77	Snow dry	Cloudy, mitsy	21	S 0-3	28022020	10A	174.2	0.1742	10	11	0	4	2	2	1	0	20	215.054	114.811	3	32.2581	17.2216	17	182.796	97.589
2	9022020	1323	1327	77	Snow dry	Cloudy, mitsy	21	S 0-3	28022020	10B	175.5	0.1755	10	2	0	0	1	2	2	0	7	75.2688	39.886	4	43.0108	22.792	3	32.2581	17.094
2	9022020	1327	1331	77	Snow dry	Cloudy, mitsy	21	S 0-3	28022020	10C	211.2	0.2112	10	8	0	4	3	1	2	0	18	193.548	85.2273	3	32.2581	14.2045	15	161.29	71.0227
2	9022020	1303	1308	77	Snow dry	Cloudy, mitsy	21	S 0-3	28022020	5A	216.5	0.2165	5	88	1	28	20	102	42	0	281	3021.51	1297.92	144	1548.39	665.127	137	1473.12	632.794
2	9022020	1308	1313	77	Snow dry	Cloudy, mitsy	21	S 0-3	28022020	5B	220	0.22	5	135	1	87	38	168	101	2	532	5720.43	2418.18	271	2913.98	1231.82	261	2806.45	1186.36
2	9022020	1314	1318	77	Snow dry	Cloudy, mitsy	21	S 0-3	28022020	5C	198	0.198	5	12	1	10	2	5	5	0	35	376.344	176.768	10	107.527	50.5051	25	268.817	126.263

## Sheet: Blanks
S1 Datasets. Raw data for outdoor air, tap water and indoor air blanks.
Site	Date	Type	Air blank time	Processing date	Volume(mL)	Blue	Black	Clear	Other	Pink <1	Pink 1-2	Pink >2	All Fibers	All pink fibers
1	15032020	Outside air	0957-1052	NA	NA	0	0	1	3	0	0	0	4	0
1	29042020	Outside air	1100-1155	NA	NA	1	0	8	4	0	0	0	13	0
1	18012020	Water	NA	13052020	1000	1	0	0	3	0	0	0	4	0
1	10022020	Water	NA	13052020	1000	0	0	0	2	0	0	0	2	0
1	15032020	Water	NA	13052020	1000	0	0	0	0	0	0	0	0	0
2	22012020	Outside air	1137-1245	NA	NA	1	0	1	0	0	0	0	2	0
2	30012020	Outside air	1725-1818	NA	NA	3	0	5	1	0	0	0	9	0
2	9022020	Outside air	1303-1408	NA	NA	2	2	1	2	0	0	0	7	0
2	30012020	Water	NA	28022020	496	1	0	0	1	0	0	0	2	0
2	30012020	Water	NA	29022020	1015.2	3	0	1	5	0	0	0	9	0
2	28022020	Water	NA	29022020	511.5	2	1	1	1	0	0	0	5	0
2	29022020	Water	NA	29022020	517.2	2	1	1	0	0	0	0	4	0
1	30042020	Indoor air bag processing	1506-1518	NA	NA	5	4	7	3	0	0	0	19	0
1	30042020	Indoor air bag processing	1530-1545	NA	NA	6	2	6	7	0	0	0	21	0
1	1052020	Indoor air bag processing	1010-1025	NA	NA	1	0	0	3	0	0	0	4	0
1	1052020	Indoor air bag processing	NA	NA	NA	0	0	1	0	2	0	0	3	2
1	1052020	Indoor air bag processing	1105-1116	NA	NA	0	0	0	2	0	0	0	2	0
1	2062020	Indoor air bag processing	1437-1446	NA	NA	8	0	8	1	4	2	0	23	6
1	2062020	Indoor air bag processing	1705-1716	NA	NA	2	0	6	2	1	0	0	11	1
1	2062020	Indoor air bag processing	1930-1942	NA	NA	0	0	0	0	1	0	0	1	1
1	5062020	Indoor air bag processing	1241-1252	NA	NA	0	0	2	0	1	0	0	3	1
1	5062020	Indoor air bag processing	1335-1343	NA	NA	2	0	2	2	3	0	0	9	3
1	5062020	Indoor air bag processing	1350-1358	NA	NA	0	0	6	2	6	0	0	14	6
1	5062020	Indoor air bag processing	1402-1411	NA	NA	0	0	4	4	2	0	0	10	2
1	5062020	Indoor air bag processing	1420-1430	NA	NA	2	0	0	2	1	0	0	5	1
1	5062020	Indoor air bag processing	1435-1443	NA	NA	1	0	2	2	4	0	0	9	4

## Sheet: Vent Bag Weights
S2 Data. Raw data for dryer exhaust lint weight.
Sample	Site	Blanket Wt (g)	Dry Time	Type	DryerRun	Wt.mg
1.1	2	428	64	Lint Trap	1	69
1.1	2	428	64	Vent	1	266
1.2	2	428	70	Lint Trap	2	27
1.2	2	428	70	Vent	2	72
1.3	2	428	64	Lint Trap	3	19
1.3	2	428	64	Vent	3	32
2.1	2	440	72	Lint Trap	1	42
2.1	2	440	72	Vent	1	91
2.2	2	440	65	Lint Trap	2	9
2.2	2	440	65	Vent	2	39
2.3	2	440	61	Lint Trap	3	7
2.3	2	440	61	Vent	3	28
3.1	2	453	67	Lint Trap	1	49
3.1	2	453	67	Vent	1	50
3.2	2	453	73	Lint Trap	2	11
3.2	2	453	73	Vent	2	30
3.3	2	453	74	Lint Trap	3	7
3.3	2	453	74	Vent	3	19
1.1	1	435	75	Lint Trap	1	126
1.1	1	435	75	Vent	1	68
1.2	1	435	68	Lint Trap	2	124
1.2	1	435	68	Vent	2	41
1.3	1	435	67	Lint Trap	3	121
1.3	1	435	67	Vent	3	27
2.1	1	457	61	Lint Trap	1	80
2.1	1	457	61	Vent	1	52
2.2	1	457	69	Lint Trap	2	29
2.2	1	457	69	Vent	2	27
2.3	1	457	69	Lint Trap	3	23
2.3	1	457	69	Vent	3	28
3.1	1	451	72	Lint Trap	1	72
3.1	1	451	72	Vent	1	32
3.2	1	451	71	Lint Trap	2	22
3.2	1	451	71	Vent	2	23
3.3	1	451	72	Lint Trap	3	16
3.3	1	451	72	Vent	3	18
